# Supplementary material for: Synthesis and Biochemical Evaluation of 8H-Indeno[1,2-d]thiazole Derivatives as Novel SARS-CoV-2 3CL Protease Inhibitors
Source: Molecules. 2022 May 23;27(10):3359. doi: 10.3390/molecules27103359 (PMC9145245; doi:10.3390/molecules27103359)
Supplement: Supplementary file 1 [file molecules-27-03359-s001.zip]

Archive with 1 entries (1 files):
- molecules-1711411-supplementary.pdf
